# Supplementary material for: A ten-year review of neonatal tetanus cases managed at a tertiary health facility in a resource poor setting: The trend, management challenges and outcome
Source: PLoS Negl Trop Dis. 2021 Dec 7;15(12):e0010010. doi: 10.1371/journal.pntd.0010010 (PMC8683026; doi:10.1371/journal.pntd.0010010)
Supplement: S1 Data — (XLSX) [file pntd.0010010.s001.xlsx]

## Sheet: Sheet1
				NEONATAL TETANUS STUDY
	Age @ Admission	Gender	Presenting complaints	Place of Delivery	Cord care	Portal of Entry	Period of Onset	Duration of Admission	Co-Morbidities/ Complications	Diagnosis	Maternal Age	Parity	Mother's Education	Marital Status	ANC	Antenatal Immunization	Occupation	Outcome	Admission Weight	Type of spasm			Social class	ATS Injection	Sedatives	Antibiotics	RBS on Admission	Temp on Admission
240310	5 days	M	refusal to suck, Generalized body stiffness & fever	Home	Hot formentation plus application of some local potion	Umbilicus	2 days	2 days	Neonatal Sepsis	NNT	18 years	Primip	Primary 6	Not Married	No	Nil	House help	LAMA	2.4kg	Spontaneous & provocative			Class 5	Yes	triple regimen	Metronidazole, Meropenem	3.8	37.8	-
259611	8 days	M	Refusal to suck, Generalized body stiffness	Home	Hot formentation plus application of shea butter	Umbilicus	24 hrs	11 days	Orthostatic pneumonia	NNT	18 years	Primip	Primary 6	Not Married	No	1 dose	Farming	LAMA	2.96kg	Spontaneous & provocative			Class 5	Yes	Valium, Chlorpromazine	cefuroxime, metronidazole	3.89	37.9	0.48
239441	5 days	M	inability to suck, spasm, cessation of breath	Private Hospital	Spirit	Umbilicus	24 hrs	22 days	Recurrent Apnoea, Anaemia	NNT & NNS	22 year	Primip	Primary 6	Married	Yes	1 dose	Seamstress	Died	2.9kg	Spontaneous & provocative			Class 4	Yes	triple regimen	Meropenem	3.06	38.8	32
4567/13	9 days	M	Fever, inability to suck, Spasms	Private Hospital	Hot formentation	Umbilicus	24 hrs	24 days	Apnoea	NNT	35 years	P4	Nil	Married	Yes	No	House wife	Discharged	3.3kg	Spontaneous & provocative			Class 4	Yes	triple regimen	cefuroxime, metronidazole		38.1
182092	25 days	M	Inability to open mouth/ suck, spasms, fever	Mission home	Hot formentation	Umbilicus	-	19 days	Nil	NNT	21 years	Primip	SSCE	Not Married	No	Nil	Student	LAMA	2.2kg	Provocative			Class 5	No	Promethazine , Diazepam	Metronidazole	2.27	39.6	0.35
4970/13	6 days	M	inability to suck, Spasm, Fever	Mission home	Hot formentation with Menthol	Umbilicus	24 hrs	6 days	Apnoea	NNT & NNS	-	P7 4 alive	SS2	Married	No	Nil	Trading	Died	3kg	Spontaneous & provocative			Class 5	Yes	triple regimen	cefuroxime, metronidazole	3.3	37.7	Nil
171862	6 days	M	Spams, Fever, Difficulty with breathing	Private Hospital	Hot formentation, shea butter	Umbilicus	24 hrs	39 hours	Autonomic dysfunction, Sepsis	LBW with NNT & NNS	-	-	Nil	Married	Yes	1 dose	Civil servant	Died	1.7kg	Spontaneous & provocative			Class 3	Yes	triple regimen	Metronidazole, Gentamicin	Nil	39.4	0.37
210927	8 days	F	Fever, inability to suck, Spasms	Mission home	Hot formentation, shea butter & robb	Umbilicus	24 hrs	4 days	Apnoea, Hypoglycaemia	NNT	24 years	P2	JSS3	Married	No	Nil	Hairdresser	Died	2.65kg	Spontaneous & provocative			Class 5	No	triple regimen	Ampiclox, Gentamicin	1.43	40.6	0.45
168924	6 days	M	Refusal to feed, Excessive cry	Mission home	Hot formentation, Mentholatum	Umbilicus	24 hrs	36 hrs		NNT & NNS	27 years	P3	Primary 6	Married	No	Nil	Knitting	Died	3.55kg	Spontaneous & provocative			Class 5	No	Triple regimen	Metronidazole, Gentamicin	3	37.1	0.34
163908	8 days	M	Spasms, Excessive cry, Refusal of feeds, Fever	Home	Hot formentation	Umbilicus	24 hrs	12 days	Autonomic dysfunction, Sepsis	NNT & NNS	25 years	P4	Primary 6	Married	Yes/ Private hospital	1 dose	Trading	Died	2.9kg	Spontaneous & provocative			Class 4	Yes	Triple regimen	Metronidazole, Gentamicin	2.8	39.7	0.57
261291	6 days	M	Spasms, Excessive cry, Refusal of feeds, Fever	Home	hot formentation, shea butter & Spirit	Umbilicus	<12hrs	4 days	Autonomic dysfunction, Sepsis	NNT & NNS	32 years	P3	SSCE	Married	No	Nil	Trading	Died	2.7kg	Spontaneous & provocative			Class 4		Triple Regimen	Metronidazole & Gentamycin
264980	8 days	F	Spasms, Refusal of feeds, Fever	Private Hospital	Hot formentation & Mentholatum	Umbilicus	14 hrs	4 days	Apnoea	NNT & NNS	21 years	P2	SSCE	Not Married	Yes	1 dose	House wife	Died	3.02kg	Spontaneous & provocative			Class 4	Yes	triple regimen	Metronidazole	3.44	37.8	0.36
536/09/2020	12 days	F	Spasms, Refusal of feeds, Fever	TBA	Hot formentation & Mentholatum	Umbilicus	-	11 days	-	NNT	-	P4	SSCE	Not Married	No	Nil	Student	Discharged	2.62kg	Spontaneous & provocative			Class 3		Chlorpromazine & Diazepam	Metronidazole & Gentamycin
456/6/18	16 days	F	Spasms, inability to open mouth & Fever	Mission home	Hot formentation, Spirit swab & Shea butter	Umbilicus	24 hrs	19 days	Anaemia, Apnoea,	NNT & NNS	30 years	P4	SSCE	Married	No	Nil	Trading	Discharged	2.84kg	Spontaneous & provocative			Class 3		Triple Regimen	Metronidazole
258455	14 days	F	Spasms, Refusal of feeds, Fever	Home	Hot formentation, shea butter	Umbilicus	4days	18 days	Apnoea, Hyperthermia,	NNT & NNS (Proteus spp)	22 years	Primip	SSCE	Not Married	No	Nil	Trading	Discharged	2.36kg	Spontaneous & provocative			Class 4	Yes	Valium, Phenobarb	Metronidazole, Gentamycin	2.83	39	0.41
150140	6 days	F		?		Umbilicus		4 days		NNT & NNS			Nil				Petty Trading	Died	2.8kg						Triple regimen	Metronidazole & Gentamycin
175407	7 days	F	Spasms	Private Hospital		Umbilicus		18 days		NNT & NNS			Nil				Petty Trading	Died	3.1kg						Triple regimen	Metronidazole & Gentamycin
	9 days	M		Mission home	Hot fomentation & Mentholatum	Umbilicus	-	17 days	-	NNT & NNS	-	-	Nil	-	-	-	Petty Trading	Discharged	3kg	-			Class 3			Metronidazole, Gentamycin
-	3 days	M	Spasms, Refusal to suck, Fever	Home	Hot formentation	Umbilicus	24 hours	7 days	Apnoea	NNT	18 years	P2	Primary 6	Married	No	Nil	Housewife	LAMA	2.8kg	Spontaneous & provocative			Class 5	Yes	Triple Regimen	Metronidazole, Cefuroxime	2	38	0.35
