# Supplementary material for: A ten-year review of neonatal tetanus cases managed at a tertiary health facility in a resource poor setting: The trend, management challenges and outcome
Source: PLoS Negl Trop Dis. 2021 Dec 7;15(12):e0010010. doi: 10.1371/journal.pntd.0010010 (PMC8683026; doi:10.1371/journal.pntd.0010010)
Supplement: S2 Data — (XLSX) [file pntd.0010010.s002.xlsx]

## Sheet: Sheet1
			Outcome	Frequency	Percentage (%)
			Died	10	0.526
			Discharged	5	0.263
			LAMA	4	0.211

## Sheet: Sheet2
		Year	No of Tetanus patients
		2011	5
		2012	0
		2013	3
		2014	1
		2015	0
		2016	2
		2017	2
		2018	2
		2019	2
		2020	2

## Sheet: Sheet3
		Year	Annual Incidence Rate
		2011	10.06
		2012	0
		2013	4.73
		2014	1.87
		2015	0
		2016	3.62
		2017	3.98
		2018	4.09
		2019	3.22
		2020	3.62
